# Supplementary material for: Helicase-like transcription factor (HLTF)-deleted CDX/TME model of colorectal cancer increased transcription of oxidative phosphorylation genes and diverted glycolysis to boost S-glutathionylation in lymphatic intravascular metastatic niches
Source: PLoS One. 2023 Sep 8;18(9):e0291023. doi: 10.1371/journal.pone.0291023 (PMC10490896; doi:10.1371/journal.pone.0291023)
Supplement: S1 File — (ZIP) [file pone.0291023.s002.zip]

Archive with 1 entries (1 files):
- CHBE220713_WB.ppt
